# Supplementary material for: Garlic oil-loaded nanodisks for the amelioration of acute lung injury via modulation of the NF-κB and Keap1–Nrf2 axis
Source: Front Mol Biosci. 2026 Jan 5;12:1686436. doi: 10.3389/fmolb.2025.1686436 (PMC12812721; doi:10.3389/fmolb.2025.1686436)
Supplement: Supplementary file 2 [file DataSheet2.zip]

Archive with 14 entries (14 files):
- Image 4.TIF
- Image 5.TIF
- Image 6.TIF
- Image 7.TIF
- Image 8.TIF
- Image 9.TIF
- Image 10.TIF
- Image 1.TIF
- Image 2.TIF
- Image 11.TIF
- Image 12.TIF
- Image 13.TIF
- Image 14.TIF
- Image 3.TIF
